# Supplementary material for: Therapeutic intervention in neuroinflammation for neovascular ocular diseases through targeting the cGAS-STING-necroptosis pathway
Source: J Neuroinflammation. 2024 Jun 25;21:164. doi: 10.1186/s12974-024-03155-y (PMC11197344; doi:10.1186/s12974-024-03155-y)
Supplement: Supplementary file 2 — Supplementary Material 2 [file 12974_2024_3155_MOESM2_ESM.xlsx]

## Sheet: Sheet1
Supplement Table 1. Sequences of the primers used in this study
Gene name	Orientation	Primer sequence (5’ to 3’)	Species
Il-6	Forward	CTGCAAGAGACTTCCATCCAG	mouse
Il-6	Reverse	AGTGGTATAGACAGGTCTGTTGG	mouse
Isg15	Forward	CATCCTGGTGAGGAACGAAAGG	mouse
Isg15	Reverse	CTCAGCCAGAACTGGTCTTCGT	mouse
Ifna4	Forward	GCAATGACCTCCATCAGCAGCT	mouse
Ifna4	Reverse	GTGGAAGTATGTCCTCACAGCC	mouse
Gapdh	Forward	GCCAAGGCTGTGGGCAAGGT	mouse
Gapdh	Reverse	TCTCCAGGCGGCACGTCAGA	mouse
