# Supplementary material for: Therapeutic intervention in neuroinflammation for neovascular ocular diseases through targeting the cGAS-STING-necroptosis pathway
Source: J Neuroinflammation. 2024 Jun 25;21:164. doi: 10.1186/s12974-024-03155-y (PMC11197344; doi:10.1186/s12974-024-03155-y)
Supplement: Supplementary file 3 — Supplementary Material 3 [file 12974_2024_3155_MOESM3_ESM.xlsx]

## Sheet: Sheet1
Supplement Table 2. Key reagents used in this study
Reagent	Source	Identifier	Applications
anti-RIP1 antibody	Cell Signaling Technology	3493T	WB
anti-Phospho-RIP3 antibody	Cell Signaling Technology	91702S	WB
anti-β-actin antibody	Cell Signaling Technology	3700S	WB
anti-Phospho-MLKL antibody	Abcam	ab196436	WB, IF
anti-FGF2 antibody	Abcam	ab208687	WB
Anti-phospho-Histone H2A.X (Ser139) Antibody	Merck Millipore	16-193-K	WB
anti-Phospho-IRF-7 antibody	Cell Signaling Technology	24129S	WB
anti-cGAS antibody	Cell Signaling Technology	31659S	WB
anti-TMEM173(STING) antibody	Proteintech	19851-1-AP	WB
anti-Phospho-STING antibody	Cell Signaling Technology	72971s	WB, ICC
anti-Phospho-TBK1/NAK (Ser172) antibody	Cell Signaling Technology	5483	WB
anti-TNF-α antibody	Abcam	ab6671	IF
anti-IFN-β1 antibody	Cell Signaling Technology	97450S	IF
Anti-PECAM-1(CD31) Antibody, clone 2H8	Merck Millipore	Mab1398Z	IF
anti-Iba-1 antibody	WaKo	019-19741	IF
anti-cGAS antibody	Santa Cruz	sc-515777	IF
anti-VEGF Nab	R&D system	AF-493-NA	Neutralization
anti-TOM20 antibody	Abcam	ab186735	ICC
anti-dsDNA antibody	Santa Cruz	sc-58749	ICC
